# Supplementary material for: Feasibility and Reproducibility of Isokinetic Dynamometry in Children with Neuromuscular Diseases
Source: J Clin Med. 2024 Sep 6;13(17):5285. doi: 10.3390/jcm13175285 (PMC11396260; doi:10.3390/jcm13175285)
Supplement: Supplementary file 1 [file jcm-13-05285-s001.zip]

Archive with 1 entries (1 files):
- jcm-3134456-supplementary.pdf
